# Supplementary material for: Safety, Tolerability, and Immunogenicity of the Pneumococcal Vaccines PPSV23 or PCV15 Co-Administered with a Booster Dose of mRNA-1273 SARS-CoV-2 Vaccine in Healthy Adults ≥50 Years of Age
Source: Vaccines (Basel). 2025 Feb 15;13(2):192. doi: 10.3390/vaccines13020192 (PMC11860627; doi:10.3390/vaccines13020192)
Supplement: Supplementary file 1 [file vaccines-13-00192-s001.zip]

Archive with 1 entries (1 files):
- vaccines-3434398-supplementary.pdf
